# Supplementary material for: A high-fat and fructose diet in dogs mirrors insulin resistance and β-cell dysfunction characteristic of impaired glucose tolerance in humans
Source: PLoS One. 2023 Dec 22;18(12):e0296400. doi: 10.1371/journal.pone.0296400 (PMC10745172; doi:10.1371/journal.pone.0296400)
Supplement: S1 Dataset — (XLSX) [file pone.0296400.s001.xlsx]

## Sheet: weight (kg)
Dog	Week 0	Week 4	Week 8	Week 12	Week 16
151	24	26.9
157	23.8	26.2
168	24.3
222	22.1	26.2
225	23.6	27.4
329	22.7
331	24.4
341	22.6
406	23
413	23.7
426	25.4	26.6		27.2	27.2
427	24.4	27.2
428	23	26.2			27.5
429	24.4
450	21.3	22.4
451	23.8	26.2
463	23.4
465	19.5
487	19.8	21	22	23.2
497	23	25	26.5	28.2
519	21.2
524	18.7
550	25.4	27.8	28	29.4	29
551	24.4	26.1		28	29
720	22.2	25.5	25.6
721	22.6	24.7
722	22.2	25.7
723	21.8	24.7	26.3
734	21.1	23.6
739	23.6	27.6	28
762	24.7	27.6
763	22.3	25.3
817		22.6	23.2	23.8	24.1
825		24.5	25.6	25.4	26.5
855		25.7	27	27.5	27.7
875		23.3	25.6	24.9	24.6

## Sheet: glucose (mg per dL)
Time (min)	Week 0																																				Week 4
	151	157	168	222	225	329	331	341	406	413	426	427	428	429	450	451	463	465	487	497	519	524	550	551	720	721	722	723	734	739	762	763	817	825	855	875	151	157	168	222	225	329	331	341	406	413	426	427	428
0	123	106	115	111	106	114	109	105	109	104	101	110	110		120	120	92	110	111	112	109	110	118	118	104	119	121	116	103	110	108	102					122	107	111	111	107						107	103	109
10	141	122	147	136	106	133	120	137	107	115	114	126	112		158	150	131	113	125	117	108	150	139	124	134	137	136	117	120	109	108	111					141	133	116	116	134						144	133	154
20	163	141	163	150	152	147	133	166	121	136	135	150	127		161	181	134	128	152	142	127	149	153	147	139	150	147	134	152	130	122	138					176	182	154	154	172						174	160	218
30	174	149	171	149	145	152	137	150	139	152	147	167	147		154	189	123	163	171	164	145	138	154	168	144	148	148	153	151	136	139	159					208	214	183	183	202						206	185	260
60	161	121	143	127	109	139	133	127	148	129	153	183	186		133	165	120	220	178	177	153	120	134	186	121	143	154	192	149	130	162	133					192	158	185	185	228						202	223	210
90	145	112	141	136	125	116	138	106	134	102	134	159	125		136	138	126	183	126	140	139	140	154	131	123	141	120	158	100	121	129	140					131	129	149	149	181						80	183	135
120	119	103	133	127	123	112	117	85	123	94	136	131	106		102	135	97	156	126	121	160	147	117	123	101	141	122	130	99	133	136	117					105	106	92	92	124						66	131	94
150	113	101	125	105	115	111	109	79	99	101	92	127	93		108	119	88	145	143	108	165	103	114	113	96	128	112	103	101	109	115	104					104	104	103	103	114						83	111	86
180	116	105	121	104	92	110	113	81	105	102	89	116	102		116	113	87	115	132	103	111	112	115	115	99	114	113	100	99	109	108	103					110	101	105	105	100						98	101	90
[truncated: 131 more columns]

## Sheet: insulin (mcU per mL)
Time (min)	Week 0																																				Week 4
	151	157	168	222	225	329	331	341	406	413	426	427	428	429	450	451	463	465	487	497	519	524	550	551	720	721	722	723	734	739	762	763	817	825	855	875	151	157	168	222	225	329	331	341	406	413	426	427	428
0	6.704	4.032	6.779	7.444	4.747	7.87	5.36	7.02	4.079	3.5	2.95	3.07	1.91		8.51	5.81	4.657	5.117	9.08	6.05	2.946	3.807	4.73	4.17	7.045	5.867	6.9	6.307	5.246	4.748	8.51	2.97					7.02934	15.3185	11.9672	6.81056	10.2991						22.03	5.8	2.46
10	41.761	30.345	45.879	37.214	6.245	28.43	14.03	28.13	3.112	24.9	18.11	34.19	3.37		56.95	35.19	67.736	7.36	51.58	13.37	3.82	41.098	20.69	12.15	23.944	28.948	22.795	9.137	32.189	4.868	13.66	17.6					33.8439	33.0526	20.6799	32.8406	32.6229						40.38	33.12	9.45
20	59.642	44.565	57.211	55.934	33.386	33.55	37.74	30.58	9.991	25.6	26.67	16.51	6.26		49.04	49.41	50.192	21.643	48.71	22.92	18.724	24.653	26.54	25.57	21.272	27.999	26.325	18.673	30.906	19.475	27.2	53.88					53.9769	49.5881	79.7632	32.6946	19.8335						40.66	23.33	21.61
30	47.527	40.38	35.98	39.827	33.938	39.84	26.21	31.71	29.755	56.3	21.8	26.71	19.5		28.2	48.57	15.196	42.399	30.2	27.25	22.074	11.07	26.59	30.86	20.19	18.05	37.544	22.461	29.997	18.232	40.07	22.889					32.3317	68.5091	70.297	58.8041	23.2169						67.35	23.61	26.09
60	34.427	12.739	28.384	16.939	6.777	11.85	19.52	27.54	24.965	34.7	32.43	26.96	11.93		19.47	31.75	17.078	36.029	33.33	18.23	14.445	12.627	12.6	38.14	6.579	21.212	24.46	28.488	38.914	19.862	32.46	10.79					24.02	65.5832	51.0643	45.3726	20.1138						18.69	29.01	9.97
90	17.037	3.844	27.506	20.206	15.818	7.45	20.25	13.98	11.322	2.8	8.88	68.38	9.15		18.18	18.67	31.043	24.782	6.96	9.71	6.066	8.217	25.56	5.28	10.479	19.325	6.857	20.851	4.497	7.565	12.33	10.97					7.83173	13.8944	37.3619	22.479	19.1527						19.44	39.51	9.5
120	6.887	2.365	12.417	16.813	18.232	7.05	5.66	9.11	10.316	2.6	29.98	9.59	2.76		3.17	6.68	5.266	23.151	12.3	3.51	17.83	16.918	7.88	5.18	4.243	19.503	5.159	10.237	5.898	9.292	9.86	3.865					6.37465	3.88321	5.79446	8.74416	18.5951						6.66	8.64	2.85
150	5.053	2.863	12.951	7.511	7.781	21.09	4.31	6.56	2.908	3.7	7.2	3.17	1.72		4.79	3.55	4.805	12.802	25.72	3.14	6	3.749	6.06	4.95	2.539	5.85	6.262	5.434	5.131	1.818	5.2	2.536					6.77478	5.21401	9.02645	6.52383	12.0995						3.68	5.87	3.04
180	12.172	5.535	9.139	7.511	3.558	7.39	10.66	4.82	5.175	5.2	2.97	7.27	1.31		10.1	3.81	9.585	3.698	10.49	3.51	3.075	6.785	5.99	6.15	5.039	8.396	6.131	9.627	6.829	2.183	3.67	7.248					7.81883	5.66153	12.5083	6.2992	4.65271						6.03	3.93	2.51
[truncated: 131 more columns]

## Sheet: c-peptide (ng per mL
Time (min)	Week 0																																				Week 4
	151	157	168	222	225	329	331	341	406	413	426	427	428	429	450	451	463	465	487	497	519	524	550	551	720	721	722	723	734	739	762	763	817	825	855	875	151	157	168	222	225	329	331	341	406	413	426	427	428
0	0.296125	0.15347	0.316813	0.00613	0.00613	0.31	0.289	0.302	0.206	0.129	0.217	0.195	0.153	0.181	0.109	0.136	0.11342	0.23313	0.191	0.0354	0.32512	0.25975	0.345	0.396	0.33036	0.33837	0.29622	0.17802	0.15886	0.08117	0.1807	0.117					0.361689	0.127176	0.30833	0.36934	0.44263						0.173	0.232	0.186
10	1.27847	0.672363	1.37917	0.71755	0.00613	0.973	0.51	1.104	0.136	1.059	0.793	1.284	0.273	1.083	1.11	0.834	1.91088	0.34363	1.295	0.2737	0.47554	1.75295	1.206	0.663	0.84329	0.92932	0.68199	0.24901	0.87731	0.12623	0.36	0.5847					0.87011	0.791366	0.50704	1.12084	1.0232						1.133	0.779	0.544
20	1.68851	0.977294	1.65623	1.06136	0.36607	1.148	1.229	1.171	0.472	1.036	1.626	1.084	0.511	1.454	1.023	1.124	1.60656	0.95319	1.315	0.1645	1.52072	1.36861	1.497	1.415	0.84554	0.99138	0.80012	0.52588	0.99029	0.61492	0.81	1.57					1.09697	1.14615	1.64221	1.06312	0.80449						1.107	0.746	0.779
30	1.35377	0.904364	1.26785	0.68298	0.3202	1.224	1.045	1.162	0.984	1.595	1.25	1.252	0.946	1.083	0.665	1.047	0.72686	1.67218	0.9834	0.7537	1.23863	0.74109	1.296	1.487	0.77824	0.74753	0.9602	0.69749	1.11989	0.61112	1	0.7598					1.47282	0.671348	1.51753	1.4362	0.90655						1.464	0.798	1.049
60	0.974497	0.259121	1.00018	0.27643	0.00613	0.377	0.849	1.111	0.917	1.265	1.232	1.288	0.718	0.397	0.381	0.791	0.63199	1.62314	1.075	0.4992	1.13888	0.78765	0.846	1.795	0.34902	0.83493	0.72294	0.99896	1.15021	0.70934	0.92659	0.3845					1.48044	0.421475	1.07578	1.33104	0.78907						0.674	0.912	0.574
90	0.580025	0.102373	0.871578	0.56236	0.17754	0.18	0.798	0.642	0.47	0.155	0.584	1.912	0.641	1.234	0.381	0.422	1.07498	1.23398	0.1531	0.2737	0.63359	0.69357	1.44	0.39	0.52304	0.66556	0.11749	0.73344	0.07435	0.20183	0.369	0.4349					0.312185	0.192497	0.85499	0.84675	0.79288						0.279	1.031	0.573
120	0.262051	0.0525729	0.423677	0.34623	0.17915	0.277	0.183	0.485	0.349	0.205	1.349	0.541	0.182	0.563	0.034	0.205	0.22031	1.29507	0.3318	0.0035	1.31759	1.15627	0.428	0.268	0.21794	0.72318	0.08481	0.33084	0.10941	0.3042	0.305	0.124					0.129813	0.149459	0.00239	0.48938	0.77533						0.129	0.354	0.112
150	0.239954	0.0893789	0.428582	0.00613	0.00613	0.573	0.172	0.4	0.013	0.215	0.038	0.233	0.062	0.203	0.071	0.104	0.19462	0.73755	0.3925	0.0035	0.5	0.35867	0.333	0.27	0.16579	0.32422	0.11177	0.14136	0.13096	0.03733	0.1665	0.1685					0.159709	0.165403	0.12024	0.36877	0.5666						0.093	0.168	0.192
180	0.470512	0.177549	0.326629	0.00613	0.00613	0.233	0.344	0.375	0.123	0.292	0.032	0.333	0.071	0.223	0.202	0.064	0.28291	0.02954	0.2376	0.0035	0.16412	0.51386	0.404	0.311	0.24044	0.30671	0.10123	0.22731	0.12768	0.02492	0.028	0.213					0.187673	0.174511	0.23281	0.28503	0.279						0.159	0.13	0.177
[truncated: 131 more columns]
